# Supplementary material for: Evaluation of Anti-Candida Potential of Piper nigrum Extract in Inhibiting Growth, Yeast-Hyphal Transition, Virulent Enzymes, and Biofilm Formation
Source: J Fungi (Basel). 2022 Jul 27;8(8):784. doi: 10.3390/jof8080784 (PMC9409899; doi:10.3390/jof8080784)
Supplement: Supplementary file 1 [file jof-08-00784-s001.zip]

Archive with 1 entries (1 files):
- jof-1806044-supplementary.pdf
